# Supplementary material for: Image Classification of Amazon Parrots by Deep Learning: A Potentially Useful Tool for Wildlife Conservation
Source: Biology (Basel). 2022 Sep 1;11(9):1303. doi: 10.3390/biology11091303 (PMC9495850; doi:10.3390/biology11091303)
Supplement: Supplementary file 1 [file biology-11-01303-s001.zip]

Archive with 1 entries (1 files):
- biology-1840392-supplementary.pdf
